# Supplementary material for: CFTR Protects against Mycobacterium abscessus Infection by Fine-Tuning Host Oxidative Defenses
Source: Cell Rep. Author manuscript; Available in PMC 2025 Nov 18. (PMC7618368; doi:10.1016/j.celrep.2019.01.071)
Supplement: Supplementary Material — Supplemental Information includes one table and seven figures and can be found with this article online at https://doi.org/10.1016/j.celrep.2019.01.071. [file EMS209705-supplement-Supplementary_Material.zip]

Archive with 2 entries (2 files):
- 1-s2.0-S2211124719301007-mmc2.pdf
- 1-s2.0-S2211124719301007-mmc1.pdf
